# Supplementary material for: Comparison of Tumor Microenvironments between Primary Tumors and Lymph Node Metastases in Head and Neck Squamous Cell Carcinoma and Their Predictive Role in Immune Checkpoint Inhibitor Treatment
Source: Cells. 2024 Sep 16;13(18):1557. doi: 10.3390/cells13181557 (PMC11429639; doi:10.3390/cells13181557)
Supplement: Supplementary file 1 [file cells-13-01557-s001.zip]

Archive with 1 entries (1 files):
- cells-3192130-supplementary.pdf
